# Supplementary material for: Damaged DNA Is an Early Event of Neurodegeneration in Induced Pluripotent Stem Cell-Derived Motoneurons with UBQLN2P497H Mutation
Source: Int J Mol Sci. 2022 Sep 26;23(19):11333. doi: 10.3390/ijms231911333 (PMC9570184; doi:10.3390/ijms231911333)
Supplement: Supplementary file 1 [file ijms-23-11333-s001.zip]

Archive with 1 entries (1 files):
- ijms-1888019-supplementary.pdf
